# Supplementary material for: Extracellular Vesicles from Escherichia coli Strains of the Gut Microbiota Trigger Hepatic Antioxidant and Anti-Lipogenic Effects via the Gut-Liver Axis in Healthy Neonatal Rats
Source: Nutrients. 2025 Sep 25;17(19):3066. doi: 10.3390/nu17193066 (PMC12525914; doi:10.3390/nu17193066)
Supplement: Supplementary file 1 [file nutrients-17-03066-s001.zip]

Archive with 1 entries (1 files):
- nutrients-3801294-Supplemental material-R1.pdf
